# Supplementary material for: A Fluorescent Conjugated Polar Polymer for Probing Charge Injection in Multilayer Organic Light-Emitting Transistors
Source: Molecules. 2024 Jul 12;29(14):3295. doi: 10.3390/molecules29143295 (PMC11279323; doi:10.3390/molecules29143295)
Supplement: Supplementary file 1 [file molecules-29-03295-s001.zip]

Archive with 1 entries (1 files):
- molecules-3025455-supplementary.pdf
